# Supplementary material for: High-resolution quantitative mapping of extracellular pH by ratiometric MRI with iron chelates in a tumor mouse model
Source: Radiol Med. 2025 May 20;130(8):1231–42. doi: 10.1007/s11547-025-02020-z (PMC12367910; doi:10.1007/s11547-025-02020-z)
Supplement: Supplementary file 2 — Supplementary file2 (IJM 3 KB) [file 11547_2025_2020_MOESM2_ESM.ijm]

// Macro for Preprocessing backgroud

//  Honglan Mi
//	Charité – Universitätsmedizin Berlin, Germany
//	honglan.mi@charite.de, eyk.schellenberger@vharite.de


// 1. open original T1-weighted SPGR images one by one, from flip angle 2deg to 70deg

rename("T1map_70deg refined"); 
selectImage("T1map_70deg refined");
setAutoThreshold("Default dark no-reset");
///run("Threshold...");
setThreshold(0.2900, 1000000000000000000000000000000.0000);
call("ij.plugin.frame.ThresholdAdjuster.setMode", "Over/Under");
run("NaN Background", "stack");
/// when changing computer, renew saving routine
saveAs("Tiff", "/-.tif");
close();

rename("T1map_50deg refined"); 
selectImage("T1map_50deg refined");
setAutoThreshold("Default dark no-reset");
///run("Threshold...");
setThreshold(0.2900, 1000000000000000000000000000000.0000);
call("ij.plugin.frame.ThresholdAdjuster.setMode", "Over/Under");
run("NaN Background", "stack");
/// when changing computer, renew saving routine
saveAs("Tiff", "/-.tif");
close();

rename("T1map_30deg refined"); 
selectImage("T1map_30deg refined");
setAutoThreshold("Default dark no-reset");
///run("Threshold...");
setThreshold(0.2900, 1000000000000000000000000000000.0000);
call("ij.plugin.frame.ThresholdAdjuster.setMode", "Over/Under");
run("NaN Background", "stack");
/// when changing computer, renew saving routine
saveAs("Tiff", "/-.tif");
close();

rename("T1map_15deg refined"); 
selectImage("T1map_15deg refined");
setAutoThreshold("Default dark no-reset");
///run("Threshold...");
setThreshold(0.2900, 1000000000000000000000000000000.0000);
call("ij.plugin.frame.ThresholdAdjuster.setMode", "Over/Under");
run("NaN Background", "stack");
/// when changing computer, renew saving routine
saveAs("Tiff", "/-.tif");
close();

rename("T1map_5deg refined"); 
selectImage("T1map_5deg refined");
setAutoThreshold("Default dark no-reset");
///run("Threshold...");
setThreshold(0.2900, 1000000000000000000000000000000.0000);
call("ij.plugin.frame.ThresholdAdjuster.setMode", "Over/Under");
run("NaN Background", "stack");
/// when changing computer, renew saving routine
saveAs("Tiff", "/-.tif");
close();

rename("T1map_2deg refined"); 
selectImage("T1map_2deg refined");
setAutoThreshold("Default dark no-reset");
///run("Threshold...");
setThreshold(0.2900, 1000000000000000000000000000000.0000);
call("ij.plugin.frame.ThresholdAdjuster.setMode", "Over/Under");
run("NaN Background", "stack");
/// when changing computer, renew saving routine
saveAs("Tiff", "/-.tif");
close();

// 2. open refined T1-weighted SPGR images one by one, from flip angle 70deg to 2deg

///generate T1 map and S0 map
run("Concatenate...", "  title=[Map Stack] open image1=[T1map_2deg refined.tif] image2=[T1map_5deg refined.tif] image3=[T1map_15deg refined.tif] image4=[T1map_30deg refined.tif] image5=[T1map_50deg refined.tif] image6=[T1map_70deg refined.tif]");
run("T1 MapSub", "number_of_flip_angles=6 images_per_flip_angle=60 flip_angle(s)=2,5,15,30,50,70 rep_time(msec)=13");

//close();
selectImage("Rsq");
close();
selectImage("Map Stack");
close();

selectImage("T1");
selectImage("S0");

// 3. open DCE images, then run pH map script
