# Supplementary material for: High-resolution quantitative mapping of extracellular pH by ratiometric MRI with iron chelates in a tumor mouse model
Source: Radiol Med. 2025 May 20;130(8):1231–42. doi: 10.1007/s11547-025-02020-z (PMC12367910; doi:10.1007/s11547-025-02020-z)
Supplement: Supplementary file 3 — Supplementary file3 (IJM 9 KB) [file 11547_2025_2020_MOESM3_ESM.ijm]

//	Macro for Ratiometric pH magnetic resonance imaging (RpH-MRI)

//  Eyk Schellenberger, Philipp Boehm-Sturm, Honglan Mi
//	Charité – Universitätsmedizin Berlin, Germany
//	eyk.schellenberger@vharite.de


// 	The following parameters are adjusted in accordance with the DCE curve of each mouse:
	CoFrameBaselineStart 	= 1;
 	CoFrameBaselineEnd 		= 4;
 	SeFrameBaselineStart 	= 150;
 	SeFrameBaselineEnd 		= 155;
 	
 	CoFrameStart 		= 1;
 	CoFrameEnd 			= 150;
 	SeFrameStart 		= 150;
 	SeFrameEnd 			= 314;
 	
	// Repetition time in sec
 	TR					= 0.013;
 	// Relaxivity in vitro [s-1mM-1]
 	r1control			= 2.0017 ;
 	// dummy I0:
 	I0					= 50;
 	//frame reduction factor
 	reductionFactor		= 1;
 	reducedFrames		= 150;
 	FlipAngle			= 15;
 	
 macro "pH mapper" {
 	
rename("DCEorigin");     

		Dialog.create("pH Calculation Options");
		Dialog.addMessage("Following stacks need to be open:\n \n - T1 and S0 stack (e.g. from TOPPCAT)\n - DCE stack that needs to be selected");
       	Dialog.addNumber("Flip Angle: ", FlipAngle);
		Dialog.addNumber("Control: Frame Baseline range Start: ", CoFrameBaselineStart);
      	Dialog.addNumber("Control: Frame Baseline range End: ", CoFrameBaselineEnd);
      	Dialog.addNumber("Sensor: Frame Baseline range Start: ", SeFrameBaselineStart);
      	Dialog.addNumber("Sensor: Frame Baseline range End: ", SeFrameBaselineEnd);
		Dialog.addNumber("Control frame range Start: ", CoFrameStart);
       	Dialog.addNumber("Control frame range End: ", CoFrameEnd);
    	Dialog.addNumber("Sensor frame range Start: ", SeFrameStart);
       	Dialog.addNumber("Sensor frame range End: ", SeFrameEnd);
       	Dialog.addNumber("Time(Frames) resolution reduction factor?: ", reductionFactor);
 	Dialog.show();
 		 print(FlipAngle);
 		 print(reductionFactor);
 		 
  		FlipAngle = 			Dialog.getNumber();
		CoFrameBaselineStart = 	Dialog.getNumber();
      	CoFrameBaselineEnd = 	Dialog.getNumber();
      	SeFrameBaselineStart = 	Dialog.getNumber();
      	SeFrameBaselineEnd = 	Dialog.getNumber();
		CoFrameStart = 			Dialog.getNumber();
       	CoFrameEnd = 			Dialog.getNumber();     	
       	SeFrameStart = 			Dialog.getNumber();
       	SeFrameEnd = 			Dialog.getNumber();
  		reductionFactor = 		Dialog.getNumber();
  				 print(reductionFactor);
  				 print(FlipAngle);

// ------Baslines-----

// ------Control
subsetString="frames="+CoFrameBaselineStart+"-"+CoFrameBaselineEnd;
print("subsetString", subsetString);
run("Make Subset...", subsetString);
rename("Con-BaslineStack");
run("Re-order Hyperstack ...", "channels=[Channels (c)] slices=[Frames (t)] frames=[Slices (z)]");
run("Z Project...", "projection=[Average Intensity] all");
run("Re-order Hyperstack ...", "channels=[Channels (c)] slices=[Frames (t)] frames=[Slices (z)]");
  
// ------Sensor  	
selectWindow("DCEorigin");
subsetString="frames="+SeFrameBaselineStart+"-"+SeFrameBaselineEnd;
print(subsetString);
run("Make Subset...", subsetString);
rename("Sen-BaslineStack");
run("Re-order Hyperstack ...", "channels=[Channels (c)] slices=[Frames (t)] frames=[Slices (z)]");
run("Z Project...", "projection=[Average Intensity] all");
run("Re-order Hyperstack ...", "channels=[Channels (c)] slices=[Frames (t)] frames=[Slices (z)]");     	
 
 // ------Average time resolution (reduce frames)--------
selectWindow("DCEorigin");
Stack.getDimensions(width, height, channels, slices, frames);
reducedFrames=round(frames/reductionFactor);
	subsetString="time="+reducedFrames+" average interpolation=None";
	print(subsetString);
	run("Size...", subsetString);
	CoFrameStart = round(1+CoFrameStart/reductionFactor);
	print(CoFrameStart);
    CoFrameEnd =  round(CoFrameEnd/reductionFactor);
    SeFrameStart = round(SeFrameStart/reductionFactor);
    SeFrameEnd = round(SeFrameEnd/reductionFactor-1);
  
// ---------Control---------

// Maximum Intensity projection
selectWindow("DCEorigin");
subsetString="frames="+CoFrameStart+"-"+CoFrameEnd;
run("Make Subset...", subsetString);
rename("Con-IMaxStack");
run("Re-order Hyperstack ...", "channels=[Channels (c)] slices=[Frames (t)] frames=[Slices (z)]");
run("Z Project...", "projection=[Max Intensity] all");
run("Re-order Hyperstack ...", "channels=[Channels (c)] slices=[Frames (t)] frames=[Slices (z)]");

///// Parser concentration control T1 in msec converted to sec
subsetString="expression=exp(-"+TR+"/(A/1000)) a=T1 b=None c=None d=None e=None f=None g=None h=None i=None k=None l=None";
run("Image Expression Parser (Macro)", subsetString);
rename("E10");
run("Re-order Hyperstack ...", "channels=[Slices (z)] slices=[Channels (c)] frames=[Frames (t)]");
 
subsetString="expression=(B-A)/(C*sin("+FlipAngle+")) a=AVG_Con-BaslineStack b=MAX_Con-IMaxStack c=S0 d=None e=None f=None g=None h=None i=None j=None k=None l=None m=None n=None";
print ("AmaxC", subsetString);  
run("Image Expression Parser (Macro)", subsetString);
rename("AmaxC");
// !!! Work arounds for parser glitch (mixing channels with slices (below too):
run("Re-order Hyperstack ...", "channels=[Slices (z)] slices=[Channels (c)] frames=[Frames (t)]");
 
subsetString="expression=(1-A)/(1-cos("+FlipAngle+")*A) a=E10 b=None c=None d=None e=None f=None g=None h=None i=None j=None k=None l=None m=None n=None";
print ("Bmax", subsetString);  
run("Image Expression Parser (Macro)", subsetString);
rename("Bmax");
run("Re-order Hyperstack ...", "channels=[Slices (z)] slices=[Channels (c)] frames=[Frames (t)]");

//R1 relaxation rate 
subsetString="expression=(-1/"+TR+")*log((1-(A+B))/(1-cos("+FlipAngle+")*(A+B))) a=AmaxC b=Bmax c=None d=None e=None f=None g=None h=None i=None j=None k=None l=None m=None n=None";
print ("R1-Max-control", subsetString);  
run("Image Expression Parser (Macro)", subsetString);
rename("R1-Max-control");
run("Re-order Hyperstack ...", "channels=[Slices (z)] slices=[Channels (c)] frames=[Frames (t)]"); 

 //c-control 
subsetString="expression=(A-1/(B/1000))/"+r1control+" a=R1-Max-control b=T1 c=None d=None e=None f=None g=None h=None i=None j=None k=None l=None m=None n=None";
print ("concentration control", subsetString);  
run("Image Expression Parser (Macro)", subsetString);
rename("c-control");
run("Re-order Hyperstack ...", "channels=[Slices (z)] slices=[Channels (c)] frames=[Frames (t)]");

// Close unnecessary images
selectWindow("AVG_Con-BaslineStack");
//run ("Close");
selectWindow("Con-BaslineStack");
run ("Close");
selectWindow("Con-IMaxStack");
run ("Close");
selectWindow("MAX_Con-IMaxStack");
//run ("Close");
selectWindow("AmaxC");
run ("Close");

//// ------Sensor--------
  
// Maximum Intensity projection
selectWindow("DCEorigin");
subsetString="frames="+SeFrameStart+"-"+SeFrameEnd;
run("Make Subset...", subsetString);
rename("Sen-IMaxStack");
run("Re-order Hyperstack ...", "channels=[Channels (c)] slices=[Frames (t)] frames=[Slices (z)]");
run("Z Project...", "projection=[Max Intensity] all");
run("Re-order Hyperstack ...", "channels=[Channels (c)] slices=[Frames (t)] frames=[Slices (z)]");

// Parser Sensor relaxivity
subsetString="expression=(B-A)/(C*sin("+FlipAngle+")) a=AVG_Sen-BaslineStack b=MAX_Sen-IMaxStack c=S0 d=None e=None f=None g=None h=None i=None j=None k=None l=None m=None n=None";
print ("AmaxS", subsetString);  
run("Image Expression Parser (Macro)", subsetString);
rename("AmaxS");
run("Re-order Hyperstack ...", "channels=[Slices (z)] slices=[Channels (c)] frames=[Frames (t)]");

subsetString="expression=-1/"+TR+"*log((1-(A+B))/(1-cos("+FlipAngle+")*(A+B))) a=AmaxS b=Bmax c=None d=None e=None f=None g=None h=None i=None j=None k=None l=None m=None n=None o=None p=None";
print ("R1-Max-sensor", subsetString);  
run("Image Expression Parser (Macro)", subsetString);
rename("R1-Max-sensor");
run("Re-order Hyperstack ...", "channels=[Slices (z)] slices=[Channels (c)] frames=[Frames (t)]");

subsetString="expression=(B-1/(A/1000))/C a=T1 b=R1-Max-sensor c=c-control d=None e=None f=None g=None h=None i=None j=None k=None l=None m=None n=None o=None p=None";
print ("Sensor-relaxivity", subsetString);  
run("Image Expression Parser (Macro)", subsetString);
rename("Sensor-relaxivity");
run("Re-order Hyperstack ...", "channels=[Slices (z)] slices=[Channels (c)] frames=[Frames (t)]");

// Close unnecessary images
selectWindow("Sen-BaslineStack");
run ("Close");
selectWindow("AVG_Sen-BaslineStack");
//run ("Close") ;
selectWindow("Sen-IMaxStack");
run ("Close");
selectWindow("MAX_Sen-IMaxStack");
//run ("Close");

// Parser pH-Map
// pH=LogIC50+log((Top–r1-map)/(r1-map–Bottom))/HillSlope

subsetString="expression=5.844+log((2.417-A)/(A-0.8974))/1.539 a=Sensor-relaxivity b=None c=None d=None e=None f=None g=None h=None i=None j=None k=None l=None m=None n=None o=None p=None";
print (subsetString);  
run("Image Expression Parser (Macro)", subsetString);
rename("pH-Map");
run("Re-order Hyperstack ...", "channels=[Slices (z)] slices=[Channels (c)] frames=[Frames (t)]"); 
  };
 
